# Supplementary material for: Host or the Hosted? Effects of Non-Nutritive Sweeteners on Intestinal and Microbial Mechanisms of Glycemic Control
Source: Nutrients. 2024 Oct 25;16(21):3628. doi: 10.3390/nu16213628 (PMC11548007; doi:10.3390/nu16213628)
Supplement: Supplementary file 1 [file nutrients-16-03628-s001.zip]

Archive with 1 entries (1 files):
- nutrients-3265470-supplementary.pdf
